# Supplementary material for: Intestinal Fatty Acid-Binding Protein as a Diagnostic Marker for Complicated and Uncomplicated Necrotizing Enterocolitis: A Prospective Cohort Study
Source: PLoS One. 2015 Mar 20;10(3):e0121336. doi: 10.1371/journal.pone.0121336 (PMC4368100; doi:10.1371/journal.pone.0121336)
Supplement: S1 Dataset — (XLSX) [file pone.0121336.s001.xlsx]

## Sheet: Sheet1
Gender	GA	Birth_weight	Referred_patient	Date_onset_elsewhere	Time_onset_elsewhere	Date_onset_UMCG	Time_onset_UMCG	Age_at_onset	Date_first_bloodwork	Time_first_bloodwork	Hours_since_onset_incl_elsewhere	Hours_since_onset_UMCG	Time_block	Bellstart	Time_of_diagnosis_time_block	Diagnosis_at_first_Xray	Hours_of_diagnosis	Final_diagnosis	NEC_as_final_diagnosis	NEC3B	Final_BellStage	NEC1	NEC2	NEC3	NoNEC	Treatment	Date_Operation	Time_Operation	Operation_hours_after_T_0h	Operation_hours_after_onset	Operation_within_24h_aftere_onset	Deceased	Date_of_death	Time_of_death	Hours_after_onset_symptoms	Death_by_NEC	Weight_at_discharge	Duration_admittance	Discharge_home	Discharge_to_ward	Discharge_to_otherhospital	NEC	Conservative	Complicated	NEC_3B	Operation	Death	Timeblock_0to8h_IFABPp	Ln_Timeblock_0to8h_IFABPp_plus1
0	243	1516	1	2010-10-22	08.00	2010-10-22	14.00	3	2010-10-22	14.30	6.5	0.5	1	NEC 2a	1	1		NEC 2a	1	0	2	0	1	0	0	0					0	0				0	1800	17	0	1	0	1	1	0	0	0	0	2.18	1.77933
1	221	1900	1	2010-11-06	16.00	2010-11-06	23.30	9	2010-11-07	10.30	18.5	11	2	NEC 2a	1	1		NEC 2a	1	0	2	0	1	0	0	0					0	0				0	2400	18	0	0	1	1	1	0	0	0	0
1	198	1267	0			2010-11-21	10.00	17	2010-11-21	18.00	8	8	1	NEC 2a				Bloed per rectum eci: Meckel, polyp, hemangioma, invagination?	0	0		0	0	0	1	0					0	0				0	1550	27	0	0	1	0	1	0	0	0	0	4.08	2.4061
0	180	740	0			2010-12-14	07.00	26	2010-12-14	13.00	6	6	1	NEC 1	2	0	11	NEC 2a	1	0	2	0	1	0	0	0					0	0				0	1400	47	0	0	1	1	1	0	0	0	0	14.11	3.64688
1	225	2400	0			2010-12-16	16.00	9	2010-12-17	18.00	26	26	3	NEC 2a	1	1		NEC 2a	1	0	2	0	1	0	0	0					0	0				0	3460	39	0	1	0	1	1	0	0	0	0
1	211	1520	1	2011-01-07	05.00	2011-01-07	10.00	8	2011-01-08	12.00	31	26	3	NEC 2b	1	1		NEC 2b	1	0	2	0	1	0	0	0					0	0				0	2100	25	0	0	1	1	1	0	0	0	0
1	199	1290	1	2011-02-23	16.30	2011-02-23	22.00	30	2011-02-24	15.15	22.8	17.3	2	NEC 2a	1	1		NEC 2a	1	0	2	0	1	0	0	0					0	0				0	2270	16	0	0	1	1	1	0	0	0	0
1	193	924	0			2011-04-19	21.00	10	2011-04-21	12.00	39	39	4	NEC 2a	3	0	23	NEC 3b	1	1	3	0	0	1	0	1	2011-04-21	18.10	6	45	0	0				0	3350	102	1	0	0	1	0	1	1	1	0
0	169	795	0			2011-04-22	22.30	9	2011-04-23	11.10	12.5	12.5	2	NEC 1				Intraluminal air caused by ventilation	0	0		0	0	0	1	0					0	0				0	2815	90	0	0	1	0	1	0	0	0	0
1	249	2160	0			2011-04-28	03.00	5	2011-04-28	17.20	14.5	14.5	2	NEC 2a	1	1		NEC 2a	1	0	2	0	1	0	0	0					0	0				0	2780	23	0	1	0	1	1	0	0	0	0
1	201	1375	0			2011-05-14	09.00	10	2011-05-14	23.15	14.3	14.3	2	NEC 2a	1	1		NEC 2a	1	0	2	0	1	0	0	0					0	0				0	1395	26	1	0	0	1	1	0	0	0	0
1	179	900	0			2011-06-04	15.00	17	2011-06-04	21.45	6.8	6.8	1	NEC 3a	1	1		NEC 3a	1	0	3	0	0	1	0	0					0	1	2011-06-09		105	1		20				1	0	1	0	0	1	118.6	5.77576
1	179	900	0			2011-05-27	01.30	7	2011-05-27	02.45	1.3	1.3	1	NEC 1				CPAP-belly	0	0		0	0	0	1	0					0	0				0		20	0	1	0	0	1	0	0	0	0	0.41	0.108402
0	205	570	0			2011-06-15	01.30	43	2011-06-15	05.30	4	4	1	NEC 1				paralytic ileus with sepsis	0	0		0	0	0	1	0					0	0				0	1110	49	0	0	1	0	1	0	0	0	0
0	186	790	0			2011-06-16	16.00	8	2011-06-17	15.00	23	23	2	NEC 2b	1	1		NEC 3b	1	1	3	0	0	1	0	1	2011-06-23	13.10	142	165	0	1	2011-06-29		296	1		20				1	0	1	1	1	1
1	213	1120	0			2011-07-03	12.00	7	2011-07-03	16.00	4	4	1	NEC 2a	1	1		NEC 2a	1	0	2	0	1	0	0	0					0	0				0	1280	53	0	1	0	1	1	0	0	0	0	149.62	6.0081
0	251	1650	0			2011-07-04	15.30	8	2011-07-04	18.00	2.5	2.5	1	NEC 2a	1	1		NEC 2a	1	0	2	0	1	0	0	0					0	0				0	2160	15	0	1	0	1	1	0	0	0	0	8.6	3.15176
1	238	2280	1	2011-09-18	05.00	2011-09-18	17.30	21	2011-09-18	15.30	10.5	-2	1	NEC 1	4	0	24	NEC 3b	1	1	3	0	0	1	0	1	2011-09-25	20.44	173	171	0	0				0	3205	17	0	0	1	1	0	1	1	1	0
1	175	1000	0			2011-10-18	07.00	8	2012-10-18	14.00	7	7	1	NEC 1	4	0	24	NEC 3b	1	1	3	0	0	1	0	1	2011-11-21		816	823	0	1	2011-11-22		833	1		42				1	0	1	1	1	1
1	214	1395	0			2011-10-25	09.00	25	2011-10-26	16.00	31	31	3	NEC 2b	1	1		NEC 2b	1	0	2	0	1	0	0	0					0	0				0	3600	79	0	0	1	1	1	0	0	0	0
0	193	950	0			2011-10-26	16.00	20	2011-10-26	21.00	5	5	1	NEC 1				delayed meconium passage	0	0		0	0	0	1	0					0	0				0	1610	43	0	0	1	0	1	0	0	0	0
0	222	1690	0			2011-12-20	04.00	4	2011-12-20	09.00	5	5	1	NEC 1				mucosal bleeding rectum	0	0		0	0	0	1	0					0	0				0	1800	11	0	0	1	0	1	0	0	0	0	8.14	3.09679
1	189	800	0			2011-12-31	23.00	4	2012-01-01	16.00	17	17	2	NEC 1				delayed meconium passage	0	0		0	0	0	1	0					0	0				0	2255	55	0	0	1	0	1	0	0	0	0
1	227	1575	0			2012-03-13	04.00	9	2012-03-13	09.00	5	5	1	NEC 2a	1	0	5	NEC 3b	1	1	3	0	0	1	0	1	2012-03-15	10.29	50	55	0	1	2012-03-16		68	1		12	0	0	0	1	0	1	1	1	1	7.73	3.04511
1	188	1070	0			2012-03-22	07.00	13	2012-03-22	09.00	2	2	1	NEC 3b	1	1		NEC 3b	1	1	3	0	0	1	0	1	2012-03-22	10.00	1	3	1	0				0	2500	68	0	0	1	1	0	1	1	1	0	16.25	3.78809
1	180	800	0			2012-05-22	04.00	8	2012-05-22	11.30	7.5	7.5	1	NEC 3b	1	1		NEC 3b	1	1	3	0	0	1	0	0					0	1	2012-05-22	15.00	11	1		8	0	0	0	1	0	1	1	0	1	344.13	6.84102
0	199	950	0			2012-05-29	02.00	12	2012-05-29	18.30	16.5	16.5	2	NEC 1				gastro-enteritis	0	0		0	0	0	1	0					0	0				0	1343	28	0	0	1	0	1	0	0	0	0
1	202	900	0			2012-05-31	10.00	11	2012-06-02	05.52	44	44	4	NEC 2a				SIP	0	0		0	0	0	1	1	2012-06-07	19.00	133	177	0	1	2012-08-07		1622	0		79	0	0	0	0	0	1	0	1	1
1	182	960	0			2012-06-25	11.00	22	2012-06-25	18.00	7	7	1	NEC 3a	1	1		NEC 3b	1	1	3	0	0	1	0	1	2012-06-25	21.46	4	11	1	1	2012-06-26	18.00	31	1		23	0	0	0	1	0	1	1	1	1	369.71	6.91272
0	192	1200	0			2012-07-29	08.00	8	2012-07-29	14.30	6.5	6.5	1	NEC 2b	1	0	2	NEC 3b	1	1	3	0	0	1	0	1	2012-07-29	20.10	5.5	12	1	0				0	2270	52	0	1	0	1	0	1	1	1	0	52.87	4.96784
1	195	1190	0			2012-07-31	15.30	5	2012-07-31	18.00	2.5	2.5	1	NEC 1				Ileus caused by sepsis/meningitis (Klebsiella, Enterobacter)	0	0		0	0	0	1	0					0	0				0	2045	50	0	0	1	0	1	0	0	0	0	4.63	2.53256
1	206	1320	0			2012-08-09	01.00	30	2012-08-09	02.30	1.5	1.5	1	NEC 2a				sigmoïd volvulus	0	0		0	0	0	1	0					0	0				0	2300	11	0	1	0	0	1	0	0	0	0	6.65	2.89462
1	182	670	0			2012-08-13	20.00	34	2012-08-14	08.40	13	13	2	NEC 1	4	0	24	NEC 3a	1	0	3	0	0	1	0	1	2012-08-16	14.35	53.5	66.5	0	0				0	2000	78	0	0	1	1	0	1	0	1	0
0	196	885	0			2012-09-20	03.00	26	2012-09-20	11.30	8.5	8.5	1	NEC 2a				ileus with sepsis	0	0		0	0	0	1	0					0	0				0	2045	55	0	0	1	0	1	0	0	0	0
0	194	1230	0			2012-10-11	18.00	21	2012-10-11	18.45	0.8	0.8	1	NEC 2a				Enterovirus	0	0		0	0	0	1	0					0	0				0	1595	35	0	0	1	0	1	0	0	0	0	2.55	1.93609
1	204	1300	0			2012-10-22	11.00	8	2012-10-22	18.30	7.5	7.5	1	NEC 1				e.c.i.	0	0		0	0	0	1	0					0	0				0	1660	22	0	0	1	0	1	0	0	0	0	18.52	3.91885
0	212	1400	0			2012-10-22	22.00	6	2012-10-23	09.00	11	11	1	NEC 1				e.c.i.	0	0		0	0	0	1	0					0	0				0	1850	16	0	0	1	0	1	0	0	0	0
[truncated: 22 more columns]
